# Supplementary material for: Matched-Cohort DNA Microarray Diversity Analysis of Methicillin Sensitive and Methicillin Resistant Staphylococcus aureus Isolates from Hospital Admission Patients
Source: PLoS One. 2012 Dec 20;7(12):e52487. doi: 10.1371/journal.pone.0052487 (PMC3527544; doi:10.1371/journal.pone.0052487)
Supplement: Figure S1 — Detailed characteristics of individual isolates (n = 92) in the cohort. Spa-type, repeat succession, CC, SCCmec-type, agr-type, toxin and resistance profile, strain assignment and hierarchical clustering was of 46 MSSA (R1–R46) and 46 MSSA (S1–S46) was shown. Additionally also both major isolate groups were displayed (CC5 vs. others). (XLS) [file pone.0052487.s001.xls]

## Sheet: Tabelle1
spa-type	spa-type repeat succession	CC	SCCmec-type	agr-type	toxin profile	resistance profile	strain assignment	Microarray - cluster dendrogram
t003	26-17-20-17-12-17-17-16	CC5	II	II	sed, sej, ser, egc	blaZ/I/R, ermA, aadD, tetEfflux, fosB	Rhine-Hesse
t003	26-17-20-17-12-17-17-16	CC5	II	II	sea, sed, sej, ser egc	blaZ/I/R, ermA, aadD, tetEfflux, fosB	Rhine-Hesse
t003	26-17-20-17-12-17-17-16	CC5	II	II	sea, sed, sej, ser, egc	blaZ/I/R, ermA, aadD, tetEfflux, fosB	Rhine-Hesse
t003	26-17-20-17-12-17-17-16	CC5	II	II	sea, sed, sej, ser, egc	blaZ/I/R, aacA-aphD, aadD, ermA, tetEfflux, cat, fosB	Rhine-Hesse
t003	26-17-20-17-12-17-17-16	CC5	II	II	sed, sej, ser, egc	blaZ/I/R, ermA, aadD, tetEfflux, fosB	Rhine-Hesse
t003	26-17-20-17-12-17-17-16	CC5	II	II	sea, sed, sej, ser, egc	blaZ/I/R, ermA, tetEfflux, fosB	Rhine-Hesse
t003	26-17-20-17-12-17-17-16	CC5	II	II	sea, sed, sej, ser, egc	blaZ/I/R, ermA, tetEfflux, fosB	Rhine-Hesse
t504	26-17-20-17-12	CC5	II	II	sea, sed, sej, ser, egc	blaZ/I/R, ermA, tetEfflux, fosB	Rhine-Hesse
t504	26-17-20-17-12	CC5	II	II	sea, sed, sej, ser, egc	blaZ/I/R, ermA, tetEfflux, fosB	Rhine-Hesse
t003	26-17-20-17-12-17-17-16	CC5	II	II	sea, sed, sej, ser, egc	blaZ/I/R, ermA, aadD, tetEfflux, fosB	Rhine-Hesse
t504	26-17-20-17-12	CC5	II	II	sea, sed, sej, ser, egc	blaZ/I/R, ermA, tetEfflux, fosB	Rhine-Hesse
t887	26-17-20-17-12-17-17-12-17-17-16	CC5	II	II	sea, sed, sej, ser, egc	blaZ/I/R, ermA, tetEfflux, fosB	Rhine-Hesse
t002	26-23-17-34-17-20-17-12-17-16	CC5	II	II	sea, sed, sej, ser, egc	blaZ/I/R, ermA, tetEfflux, fosB	Rhine-Hesse
t003	26-17-20-17-12-17-17-16	CC5	II	II	sea, sed, sej, ser, egc	blaZ/I/R, ermA, tetEfflux, fosB	Rhine-Hesse
t003	26-17-20-17-12-17-17-16	CC5	II	II	sea, sed, sej, ser, egc	blaZ/I/R, ermA, tetEfflux, fosB	Rhine-Hesse
t003	26-17-20-17-12-17-17-16	CC5	II	II	sea, sed, sej, ser, egc	blaZ/I/R, ermA, tetEfflux, fosB	Rhine-Hesse
t003	26-17-20-17-12-17-17-16	CC5	II	II	sea, sed, sej, ser, egc	blaZ/I/R, aadD, ermA, tetEfflux, fosB	Rhine-Hesse
t045	26-17-20-17-12-17-16	CC5	II	II	sea, sed, sej, ser, egc	blaZ/I/R, aadD, ermA, tetEfflux, fosB	Rhine-Hesse
t003	26-17-20-17-12-17-17-16	CC5	II	II	sea, sed, sej, ser, egc	blaZ/I/R, aadD, ermA, tetEfflux, fosB	Rhine-Hesse
t010	26-17-34-17-20-17-12-17-16	CC5	II	II	sea, sed, sej, ser, egc	blaZ/I/R, aadD, ermA, tetEfflux, fosB	Rhine-Hesse
t003	26-17-20-17-12-17-17-16	CC5	II	II	sea, sed, sej, ser, egc	blaZ/I/R, aadD, ermA, tetEfflux, fosB	Rhine-Hesse
t504	26-17-20-17-12	CC5	II	II	sea, sed, sej, ser, egc	blaZ/I/R, aadD, ermA, tetEfflux, fosB	Rhine-Hesse
t003	26-17-20-17-12-17-17-16	CC5	II	II	sed, sej, ser, egc	blaZ/I/R, ermA, tetEfflux, fosB	Rhine-Hesse
t003	26-17-20-17-12-17-17-16	CC5	II	II	sed, sej, ser, egc	blaZ/I/R, ermA, tetEfflux, fosB	Rhine-Hesse
t003	26-17-20-17-12-17-17-16	CC5	II	II	sed, sej, ser, egc	blaZ/I/R, ermA, tetEfflux, fosB	Rhine-Hesse
t003	26-17-20-17-12-17-17-16	CC5	II	II	sed, sej, ser, egc	blaZ/I/R, ermA, aadD, fosB	Rhine-Hesse
t003	26-17-20-17-12-17-17-16	CC5	II	II	sed, sej, ser, egc	blaZ/I/R, ermA, aadD, fosB	Rhine-Hesse
t003	26-17-20-17-12-17-17-16	CC5	II	II	sed, sej, ser, egc	blaZ/I/R, ermA, aadD, tetEfflux, fosB	Rhine-Hesse
t003	26-17-20-17-12-17-17-16	CC5	II	II	sed, sej, ser, egc	blaZ/I/R, ermA, tetEfflux, fosB	Rhine-Hesse
t003	26-17-20-17-12-17-17-16	CC5	II	II	sed, sej, ser, egc	blaZ/I/R, ermA, aadD, tetEfflux, fosB	Rhine-Hesse
t003	26-17-20-17-12-17-17-16	CC5	II	II	sea, egc	ermA, aacA-aphD, aadD, dfrA, tetEfflux, fosB, qacC	Rhine-Hesse
t1079	17-20-17-12-17-17-16	CC5	II	II	sea, sej, ser, egc	ermA, aadD, tetEfflux, fosB	Rhine-Hesse
t003	26-17-20-17-12-17-17-16	CC5	II	II	sea, egc	ermA, aadD, tetEfflux, fosB	Rhine-Hesse
t481	26-17-20-17-12-12-17-17-16	CC5	II	II	egc	ermA, aadD, tetEfflux, fosB	Rhine-Hesse
t003	26-17-20-17-12-17-17-16	CC5	II	II	egc	ermA, aadD, tetEfflux, fosB	Rhine-Hesse
t3195	26-17-20-17-17-12-17-17-16	CC5	II	II	egc	ermA, aadD, tetEfflux, fosB	Rhine-Hesse
t003	26-17-20-17-12-17-17-16	CC5	II	II	egc	ermA, tetEfflux, fosB	Rhine-Hesse
t003	26-17-20-17-12-17-17-16	CC5	II	II	egc	ermA, tetEfflux, fosB	Rhine-Hesse
t003	26-17-20-17-12-17-17-16	CC5	II	II	egc	ermA, aadD, tetEfflux, fosB	Rhine-Hesse
t078	04-21-12-41-20-17-12-12-17	none	-	I	egc	blaZ/I/R, tetEfflux, fosB	Rhine-Hesse
t003	26-17-20-17-12-17-17-16	CC5	II	II	sed, sej, ser, egc	blaZ/I/R, ermA, fosB	-
t010	26-17-34-17-20-17-12-17-16	CC5	IV	II	egc	blaZ/I/R, aadD, fosB	not identified
t493	04-34-17-66-32-17-23-24	CC5	-	II	sea, sed, sej, ser, egc	blaZ/I/R, ermA, tetEfflux, fosB	not identified
t002	26-23-17-34-17-20-17-12-17-16	CC5	-	II	egc	tetEfflux, fosB	-
t011	08-16-02-25-34-24-25	CC398	V	I	-	blaZ/I/R, tetK, tetM, tetEfflux	-
t571	08-16-02-25-02-25-34-25	CC398	-	I	egc	blaZ/I/R, tetEfflux	Dutch-pig
t005	26-23-13-23-31-05-17-25-17-25-16-28	CC22	-	I	egc	blaZ/I/R	-
t022	26-23-13-23-31-29-17-31-29-17-25-17-25-16-28	CC22	IV	I	sec, sel, egc	blaZ/I/R	-
t625	26-23-17-25-17-25-16-28	CC22	-	I	egc	-	Barnim
t310	26-23-31-05-17-25-17-25-16-28	CC22	-	I	egc	-	-
t018	15-12-16-02-16-02-25-17-24-24-24	CC15	-	I	-	blaZ/I/R, tetEfflux, fosB	-
t084	07-23-12-34-34-12-12-23-02-12-23	CC15	-	I	-	blaZ/I/R, tetK, tetEfflux, fosB	-
t8786	07-31-12-34-34-12-12-23-02-12-23	CC15	-	I	-	tetEfflux, fosB	-
t084	07-23-12-34-34-12-12-23-02-12-23	CC15	-	I	-	tetEfflux, fosB	-
t306	26-23-17-34-17-20-17-12-17-17-16	CC15	-	I	-	tetEfflux, fosB	-
t267	07-23-12-21-17-34-34-34-33-34	CC97	-	I	-	blaZ/I/R, tetEfflux	-
t267	07-23-12-21-17-34-34-34-33-34	CC97	-	I	-	blaZ/I/R, tetEfflux	-
t267	07-23-12-21-17-34-34-34-33-34	CC97	-	I	-	blaZ/I/R, msrA, tetEfflux	-
t131	07-23-12-34-33-34	CC97	-	I	-	tetEfflux	-
t8830	07-23-12-21-17-17-34-34-33-34	CC97	-	I	-	blaZ/I/R, tetEfflux	-
t008	11-19-12-21-17-34-24-34-22-25	CC8	-	I	sec, sel, egc	tetEfflux	-
t008	11-19-12-21-17-34-24-34-22-25	CC8	-	I	sea, sed, sej, ser	blaZ/I/R, aadD, tetEfflux, fosB	-
t008	11-19-12-21-17-34-24-34-22-25	CC8	-	I	sea	blaZ/I/R, ermA, aadD, tetEfflux, fosB, qacA	Lyon
t8863	15-17-13-13-13-34-33-34	CC78	-	III	-	blaZ/I/R, tetEfflux	Lyon
t8864	336-12-16-02-24	CC1	-	III	sea, sah	blaZ/I/R, tetEfflux	-
t4044	04-20-17-12-17-17-17	CC101	-	I	-	tetEfflux, fosB	-
t091	07-23-21-17-34-12-23-02-12-23	CC7	-	I	sea	tetEfflux	-
t091	07-23-21-17-34-12-23-02-12-23	CC7	-	I	sea	blaZ/I/R, tetEfflux	-
t584	15-16-02-16-02-25-17-24-24	CC30	-	II	tst-1, egc	blaZ/I/R, tetEfflux, fosB	-
t273	07-23-21-17-13-34-16-34-33-13	CC30	-	II	tst-1, sea, egc	blaZ/I/R, linA, aphD, aadD, mupR, tetK, tetEfflux, fosB	-
t012	15-12-16-02-16-02-25-17-24-24	CC30	-	II	egc	tetEfflux, fosB	-
t8831	15-12-16-02-170-02-25-323-24	CC30	-	II	tst-1, egc	blaZ/I/R, tetEfflux, fosB	-
t012	15-12-16-02-16-02-25-17-24-24	CC30	-	II	tst-1, egc	blaZ/I/R, tetEfflux, fosB	-
t012	15-12-16-02-16-02-25-17-24-24	CC30	-	II	tst-1, egc	blaZ/I/R, tetEfflux, fosB	-
t019	08-16-02-16-02-25-17-24	CC30	-	II	tst-1, sea, egc	blaZ/I/R, tetEfflux, fosB	-
t012	15-12-16-02-16-02-25-17-24-24	CC30	-	II	sea, egc	blaZ/I/R, tetEfflux, fosB	-
t012	15-12-16-02-16-02-25-17-24-24	CC30	-	II	tst-1, sea, egc	blaZ/I/R, tetEfflux, fosB	-
t012	15-12-16-02-16-02-25-17-24-24	CC30	-	II	tst-1, sea, egc	blaZ/I/R, ermA, tetEfflux, fosB	-
t1689	07-23-21-17-34-66-23-02-12-23	CC45	-	I	egc	tetEfflux	-
t040	09-02-16-13-17-34-16-34	CC45	-	I	egc	ermA. tetEfflux	-
t015	08-16-02-16-34-13-17-34-16-34	CC45	-	I	sec, sel, egc	blaZ/I/R, Q6GD50, tetEfflux	-
t015	08-16-02-16-34-13-17-34-16-34	CC45	-	I	sec, sel, egc	blaZ/I/R, tetEfflux	-
t073	08-16-02-16-13-17-34-16-34	CC45	-	I	egc	blaZ/I/R, tetEfflux	-
t050	08-16-02-16-34-34-17-34-16-34	CC45	-	I	sec, sel, egc	blaZ/I/R, tetEfflux	-
t015	08-16-02-16-34-13-17-34-16-34	CC45	-	I	sec, sel, egc	blaZ/I/R, tetEfflux	-
t620	08-16-02-16-34-13-17-34	CC45	-	I	sec, sel, egc	blaZ/I/R, tetEfflux	-
t015	08-16-02-16-34-13-17-34-16-34	CC45	-	I	sec, sel, egc	blaZ/I/R, tetEfflux	-
t026	08-16-34	CC45	-	I	egc	tetEfflux	-
t015	08-16-02-16-34-13-17-34-16-34	CC45	-	I	sec, sel, egc	tetEfflux	-
t339	08-16-02-16	CC45	-	I	tst-1, sec, sel, egc	tetEfflux	-
t2239	08-16-02-16-13-13-34-16-34	CC45	-	I	sec, sel, egc	tetEfflux	-
t015	08-16-02-16-34-13-17-34-16-34	CC45	-	nd	sec, sel, egc	-	-
